# Supplementary material for: Afghan Women’s Use of Violence against Their Children and Associations with IPV, Adverse Childhood Experiences and Poverty: A Cross-Sectional and Structural Equation Modelling Analysis
Source: Int J Environ Res Public Health. 2021 Jul 27;18(15):7923. doi: 10.3390/ijerph18157923 (PMC8345444; doi:10.3390/ijerph18157923)
Supplement: Supplementary file 1 [file ijerph-18-07923-s001.zip]

Archive with 1 entries (1 files):
- ijerph-1241379-supplementary.pdf
